# Supplementary material for: Novel Cysteine Protease Inhibitor Derived from the Haementeria vizottoi Leech: Recombinant Expression, Purification, and Characterization
Source: Toxins (Basel). 2021 Dec 2;13(12):857. doi: 10.3390/toxins13120857 (PMC8705320; doi:10.3390/toxins13120857)
Supplement: Supplementary file 1 [file toxins-13-00857-s001.zip]

Archive with 1 entries (1 files):
- toxins-1426630-supplementary.pdf
